# Supplementary material for: Human NMD ensues independently of stable ribosome stalling
Source: Nat Commun. 2020 Aug 17;11:4134. doi: 10.1038/s41467-020-17974-z (PMC7431590; doi:10.1038/s41467-020-17974-z)
Supplement: Supplementary file 4 — Source Data [file 41467_2020_17974_MOESM4_ESM.xlsx]

## Sheet: Figure 1b
Figure 1b
	- Puro	+ Puro
Meas. 1	14622	17
Meas. 2	15027	23
Meas. 3	15216	27

## Sheet: Figure 1c
Figure 1c	Uncropped Autoradiography

## Sheet: Figure 1e
Figure 1e	Uncropped Autoradiography

## Sheet: Figure 2b
Figure 2b	Uncropped Autoradiography

## Sheet: Figure 2c
Figure 2c:	Uncropped western blot

## Sheet: Figure 3a
Figure 3a:	Uncropped western blot			Upper part: Anti-ABCE1
				Lower part: Anti-β-actin

## Sheet: Figure 3b
Figure 3b	Uncropped Autoradiography

## Sheet: Figure 3c
Figure 3c
	Ctr	ABCE1 KD		Column	ABCE1 KD
Rep. 1	1	2.02016		vs.	vs.
Rep. 2	1	1.44033		Column	Ctr
Rep. 3	1	1.83127
Rep. 4	1	1.58911		Unpaired t test
				P value	0.0014
				P value summary	**
				Significantly different (P < 0.05)?	Yes
				One- or two-tailed P value?	Two-tailed
				t, df	t=5.609, df=6

## Sheet: Figure 5c
	200+pA	200-pA	1400+pA	1400-pA		Column	200-pA
Replicate 1	1	0.966438	0.701242	0.860117		vs.	vs.
Replicate 2	1	1.2783	0.897476	0.935308		Column	200+pA
Replicate 3	1	0.76542	0.420219	0.470703
						Unpaired t test
						P value	0.983
						P value summary	ns
						Significantly different (P < 0.05)?	No
						One- or two-tailed P value?	Two-tailed
						t, df	t=0.02269, df=4
						Column	1400-pA
						vs.	vs.
						Column	1400+pA
						Unpaired t test
						P value	0.7012
						P value summary	ns
						Significantly different (P < 0.05)?	No
						One- or two-tailed P value?	Two-tailed
						t, df	t=0.4124, df=4
						Column	1400+pA
						vs.	vs.
						Column	200+pA
						Unpaired t test
						P value	0.0776
						P value summary	ns
						Significantly different (P < 0.05)?	No
						One- or two-tailed P value?	Two-tailed
						t, df	t=2.361, df=4

## Sheet: Figure 4b
Figure 4b	Uncropped western blot

[truncated: 9 more sheets: Figure 4c, Figure 5b, Supp. Fig. 1a, Sup. Fig. 1b, Sup. Fig. 1c, Sup. Fig. 1d, Sup. Fig. 2a, Sup. Fig 2b, Sup. Fig 3]
